# Supplementary material for: Interplay between Selenium Levels and Replicative Senescence in WI-38 Human Fibroblasts: A Proteomic Approach
Source: Antioxidants (Basel). 2018 Jan 20;7(1):19. doi: 10.3390/antiox7010019 (PMC5789329; doi:10.3390/antiox7010019)
Supplement: Supplementary file 1 [file antioxidants-07-00019-s001.zip]

Archive with 1 entries (1 files):
- antioxidants-263280-supplementary.xlsx
