# Supplementary material for: Interplay between Selenium Levels and Replicative Senescence in WI-38 Human Fibroblasts: A Proteomic Approach
Source: Antioxidants (Basel). 2018 Jan 20;7(1):19. doi: 10.3390/antiox7010019 (PMC5789329; doi:10.3390/antiox7010019)
Supplement: Supplementary file 1 [file antioxidants-07-00019-s001.zip › antioxidants-263280-supplementary.xlsx]

## Sheet: Table 1. Protein identification
Table 1. List of proteins identified by MS/MS (either by Q-TOF or Orbitrap) from the Coomassie blue-stained gel (presented in Figure 3)
Master spot number							Targets of Senescence		Targets of selenium in young cells		Targets of selenium in senescent cells
		Gene Name	MS Ident.	Score	Nb		Average ratio (S/Y)		Average ratio (Sup/Dpl)		Average ratio (Sup/Dpl)
	Protein Name			Mascot	Peptides	Nb acc		p value		p value		p value
Proteins targets common to three conditions
754	Vinculin	VCL	Orbitrap	452	15	P18206	2.4	0.018	2.68	0.018	3.06	0.0054
2057	Ferritin light chain	FTL	Orbitrap	422	21	P02792	1.91	0.0026	-1.78	0.00046	-3.05	3.5e-06
1870	Superoxide dismutase [Mn], mitochondrial	SOD2	Orbitrap	165	5	P04179	1.58	0.00016	-1.64	0.00057	-2.42	0.00086
1870	Ubiquitin carboxyl-terminal hydrolase isozyme L1	UCHL1	Orbitrap	197	12	P09936	1.58	0.00016	-1.64	0.00057	-2.42	0.00086
1869	Ubiquitin carboxyl-terminal hydrolase isozyme L1	UCHL1	Q-TOF	251	9	P09936	1.54	0.0001	-1.51	0.00013	-2.34	3e-05
Proteins targets common to two conditions
600	Glycyl-tRNA synthetase	GARS	Q-TOF	88	4	P41250	1.9	0.00059	-2.09	0.0015
600	Mitochondrial inner membrane protein	IMMT	Q-TOF	72	2	Q16891	1.9	0.00059	-2.09	0.0015
579	Glycyl-tRNA synthetase	GARS	Orbitrap	1047	47	P41250	1.64	0.003	-1.63	0.0013
579	Mitochondrial inner membrane protein	IMMT	Orbitrap	1000	45	Q16891	1.64	0.003	-1.63	0.0013
579	Vinculin	VCL	Orbitrap	940	31	P18206	1.64	0.003	-1.63	0.0013
1546	Prohibitin-2	PHB2	Q-TOF	191	6	Q99623	4.48	0.00078			2.69	0.0014
789	78 kDa glucose-regulated protein	HSPA5	Orbitrap	660	22	P11021	2.67	0.0028			4.47	0.00073
1500	L-lactate dehydrogenase B chain	LDHB	Orbitrap	235	6	P07195	2.61	0.00029			2.33	0.0001
1500	Malate dehydrogenase, cytoplasmic	MDH1	Orbitrap	380	15	P40925	-2.61	0.00029			2.33	0.0001
761	Heat shock cognate 71 kDa protein	HSPA8	Orbitrap	557	20	P11142	2.6	0.0054			1.79	0.012
761	Stress-70 protein, mitochondrial	HSPA9	Orbitrap	573	20	P38646	2.6	0.0054			1.79	0.012
753	Gelsolin	GSN	Orbitrap	252	10	P06396	2.4	0.011			2.8	0.0023
1385	Actin, cytoplasmic 1	ACTB	Orbitrap	184	6	P60709	2.33	0.00099			1.96	0.015
1385	Translation initiation factor eIF-2B subunit beta	EIF2B2	Orbitrap	302	9	P49770	2.33	0.00099			1.96	0.015
1382	Biliverdin reductase A	BLVRA	Q-TOF	97	5	P53004	2.27	0.0013			2.14	0.0051
753	Heat shock protein 70 kDa	HSPA1A	Orbitrap	252	7	P08107	2.21	0.011			2.8	0.0023
752	Heat shock protein 70 kDa	HSPA1A	Orbitrap	687	24	P08107	2.21	0.015			2.5	0.003
1503	Desmoplakin	DSP	Orbitrap	198	10	P15924	2.21	0.0019			1.9	0.00095
1503	L-lactate dehydrogenase B chain	LDHB	Orbitrap	225	5	P07195	2.21	0.0019			1.9	0.00095
1503	Malate dehydrogenase, mitochondrial	MDH2	Orbitrap	172	6	P40926	2.21	0.0019			1.9	0.00095
1383	Elongation factor 2	EEF2	Orbitrap	260	11	P13639	2.15	0.0012			2.42	0.012
1383	PDZ domain-containing protein GIPC1	GIPC1	Orbitrap	244	7	O14908	2.15	0.0012			2.42	0.012
1383	Transaldolase	TALDO1	Orbitrap	164	5	P37837	2.15	0.0012			2.42	0.012
1837	Peroxiredoxin-6	PRDX6	Q-TOF	214	11	P30041	2.04	0.0002			-1.54	0.013
553	Neutral alpha-glucosidase	GANAB	Orbitrap	416	15	Q14697	1.85	7.1e-05			-1.64	0.0014
553	Programmed cell death 6-interacting protein	PDCD6IP	Orbitrap	482	18	Q8WUM4	1.85	7.1e-05			-1.64	0.0014
553	Caldesmon	CALD1	Q-TOF	365	20	Q05682	1.85	7.1e-05			-1.64	0.0014
553	Neutral alpha-glucosidase AB	GANAB	Q-TOF	422	20	Q14697	1.85	7.1e-05			-1.64	0.0014
1635	Annexin A1	ANXA1	Orbitrap	486	12	P04083	1.84	0.00096			-2.54	0.0046
1635	Guanine nucleotide-binding protein subunit beta-2-like 1	GNB2L1	Orbitrap	647	22	P63244	1.84	0.00096			-2.54	0.0046
1635	Syntenin-1	SDCBP	Orbitrap	747	22	O00560	1.84	0.00096			-2.54	0.0046
1211	Actin, cytoplasmic 2	ACTG1	Q-TOF	63	4	P63261	1.83	0.025			1.81	0.00014
1734	Prohibitin	PHB	Q-TOF	249	10	P35232	1.76	0.00053			-1.63	0.0016
1859	Ubiquitin carboxyl-terminal hydrolase isozyme L1	UCHL1	Q-TOF	119	5	P09936	1.69	0.035			-2.18	0.00023
1336	3-hydroxyisobutyryl-CoA hydrolase, mitochondrial	HIBCH	Orbitrap	181	5	Q6NVY1	1.62	0.00014			-1.69	0.017
1336	Methionine adenosyltransferase 2 subunit beta	MAT2B	Orbitrap	186	4	Q9NZL9	1.62	0.00014			-1.69	0.017
1336	Phosphoserine aminotransferase	PSAT1	Orbitrap	261	11	Q9Y617	1.62	0.00014			-1.69	0.017
1644	Annexin A1	ANXA1	Q-TOF	198	5	P04083	1.52	0.0052			-1.91	0.006
1644	Guanine nucleotide-binding protein subunit beta-2-like 1	GNB2L1	Q-TOF	110	4	P63244	1.52	0.0052			-1.91	0.006
829	Pyruvate kinase isozymes M1/M2	PKM2	Q-TOF	299	14	P14618	-1.54	0.002			1.7	0.0028
1486	Actin, alpha skeletal muscle	ACTA1	Q-TOF	259	5	P68133	-1.6	0.0019			1.61	0.00044
1486	Actin, cytoplasmic 2	ACTG1	Q-TOF	259	12	P63261	-1.6	0.0019			1.61	0.00044
822	Pyruvate kinase isozymes M1/M2	PKM2	Q-TOF	152	9	P14618	-1.78	0.0013			2.59	0.00069
1381	Serine-threonine kinase receptor-associated protein	STRAP	Orbitrap	667	17	Q9Y3F4	-1.87	3.7e-05			1.65	0.023
1381	Vimentin	VIM	Orbitrap	269	13	P08670	-1.87	3.7e-05			1.65	0.023
720	Heat shock protein 75 kDa, mitochondrial	TRAP1	Q-TOF	143	6	Q12931	-1.89	0.00056			2.23	0.0012
729	Heat shock protein 71 kDa	HSPA8	Orbitrap	702	24	P11142	-2.01	0.00046			2.54	0.0011
729	Prelamin-A/C	LMNA	Orbitrap	577	23	P02545	-2.01	0.00046			2.54	0.0011
729	Heat shock protein 75 kDa, mitochondrial	TRAP1	Orbitrap	783	32	Q12931	-2.01	0.00046			2.54	0.0011
2202	ADP-ribosylation factor 1	ARF1	Orbitrap	298	9	P00441	-2.18	0.00093			2.74	0.0016
2202	Cofilin-1	CFL1	Orbitrap	193	5	P23528	-2.18	0.00093			2.74	0.0016
2202	Superoxide dismutase [Cu-Zn]	SOD1	Orbitrap	399	13	P00441	-2.18	0.00093			2.74	0.0016
Proteins targets of one condition
1836	Peroxiredoxin-6	PRDX6	Q-TOF	197	11	P30041	1.8	1.3e-05
1826	Heat shock protein beta-1	HSPB1	Q-TOF	324	11	P04792	1.74	0.00031
1506	26S proteasome non-ATPase regulatory subunit 14	PSMD14	Q-TOF	139	6	O00487	1.73	0.022
1745	Cathepsin D	CTSD	Q-TOF	195	8	P07339	1.68	1.5e-05
1422	Reticulocalbin-1	RCN1	Q-TOF	432	19	Q15293	1.67	0.00027
1422	Vimentin	VIM	Q-TOF	68	3	P08670	1.67	0.00027
1643	Electron transfer flavoprotein subunit alpha, mitochondrial	ETFA	Orbitrap	1130	47	P13804	1.62	0.00035
1181	Eukaryotic initiation factor 4A-I	EIF4A1	Q-TOF	138	5	P60842	-1.53	0.003
748	Pyruvate kinase isozymes M1/M2	PKM2	Q-TOF	236	7	P14618	-1.59	0.00074
1304	Spermine synthase	SMS	Q-TOF	116	5	P52788	-1.62	0.00049
1304	Vimentin	VIM	Q-TOF	83	5	P08670	-1.62	0.00049
1402	Transaldolase	TALDO1	Q-TOF	279	7	P37837	-1.66	0.011
1274	Actin, cytoplasmic 2	ACTG1	Q-TOF	296	9	P63261	-1.76	0.001
1395	Annexin A2	ANXA2	Q-TOF	122	4	P07355			2.16	0.003	2.13	0.0093
2243	Actin-related protein 2/3 complex subunit 5	ARPC5	Q-TOF	175	5	O15511			1.91	0.0023	1.57	0.021
1653	Delta(3,5)-Delta(2,4)-dienoyl-CoA isomerase, mitochondrial	ECH1	Orbitrap	820	21	O15144			1.53	5e-06
1278	Protein SET	SET	Q-TOF	116	3	Q01105			-1.54	0.0062
980	Glucose-6-phosphate 1-dehydrogenase	G6PD	Q-TOF	279	14	P11413			-1.57	2.5e-06
1302	Sialic acid synthase	NANS	Q-TOF	208	6	Q9NR45			-1.6	2e-06
783	78 kDa glucose-regulated protein	HSPA5	Orbitrap	887	31	P11021					3	0.001
2045	Desmoplakin	DSP	Q-TOF	504	18	P15924					2.87	0.0046
1124	Actin, cytoplasmic 2	ACTG1	Q-TOF	383	14	P63261					1.75	0.0038
1124	POTE ankyrin domain family member E	POTEE	Q-TOF	269	7	Q6S8J3					1.75	0.0038
2363	Actin-related protein 2/3 complex subunit 5-like protein	ARPC5L	Orbitrap	961	36	Q4R5P2					1.73	0.0086
2363	Heat shock protein beta-6	HSPB6	Orbitrap	554	28	O14558					1.73	0.0086
837	Catalase	CAT	Q-TOF	176	9	P04040					1.68	0.0094
837	Pyruvate kinase isozymes M1/M2	PKM2	Q-TOF	151	6	P14618					1.68	0.0094
1174	Fumarate hydratase, mitochondrial	FH	Q-TOF	244	5	P07954					1.64	0.034
1783	Endoplasmic reticulum resident protein 29	ERP29	Q-TOF	238	7	P30040					1.55	0.05
1864	Ubiquitin carboxyl-terminal hydrolase isozyme L1	UCHL1	Q-TOF	121	6	P09936					-1.5	0.029
1786	Phosphoglycerate mutase 1	PGAM1	Q-TOF	65	3	P18669					-1.53	9.3e-05
1779	Endoplasmic reticulum resident protein 29	ERP29	Orbitrap	447	14	P30040					-1.55	0.011
1779	Beta-hexosaminidase subunit beta	HEXB	Orbitrap	533	21	P07686					-1.55	0.011
1779	Nicotinamide N-methyltransferase	NNMT	Orbitrap	415	19	P40261					-1.55	0.011
1005	Tubulin beta chain	TUBB	Q-TOF	311	10	P07437					-1.56	0.00035
1416	Annexin A1	ANXA1	Q-TOF	343	13	P04083					-1.56	0.005
1728	Cathepsin D	CTSD	Q-TOF	175	8	P07339					-1.56	0.009
1261	Fructose-bisphosphate aldolase A	ALDOA	Q-TOF	196	8	P04075					-1.57	0.0038
1437	Glyceraldehyde-3-phosphate dehydrogenase	GAPDH	Q-TOF	222	7	P04406					-1.61	0.011
1225	Isocitrate dehydrogenase [NADP] cytoplasmic	IDH1	Q-TOF	375	14	O75874					-1.63	0.023
1026	Aldehyde dehydrogenase, mitochondrial	ALDH2	Q-TOF	185	5	P05091					-1.65	3.5e-05
1026	Xaa-Pro dipeptidase	PEPD	Q-TOF	184	5	P12955					-1.65	3.5e-05
1026	Tubulin beta-4B chain	TUBB4B	Q-TOF	140	6	P68371					-1.65	3.5e-05
1985	Peroxiredoxin-2	PRDX2	Q-TOF	201	10	P32119					-1.65	0.0038
970	Protein disulfide-isomerase A3	PDIA3	Q-TOF	409	19	P30101					-1.7	0.002
970	Vimentin	VIM	Q-TOF	158	4	P08670					-1.7	0.002
1618	Annexin A5	ANXA5	Q-TOF	175	11	P08758					-1.71	2.2e-05
1182	Desmin	DES	Q-TOF	415	18	P17661					-1.77	0.014
1182	Vimentin	VIM	Q-TOF	415	18	P08670					-1.77	0.014
1441	Glyceraldehyde-3-phosphate dehydrogenase	GAPDH	Q-TOF	246	6	P04406					-1.77	0.0065
1942	Glutathione S-transferase P	GSTP1	Q-TOF	329	10	P09211					-1.82	0.00094
1938	Glutathione S-transferase P	GSTP1	Orbitrap	1357	40	P09211					-1.85	2.9e-06
992	Vimentin	VIM	Orbitrap	2287	97	P08670					-1.87	0.004
1368	Actin, cytoplasmic 1	ACTB	Q-TOF	215	8	P60709					-2.02	0.00056
1001	Tubulin beta chain	TUBB	Q-TOF	213	6	P07437					-2.03	9.6e-05
1151	Protein disulfide-isomerase	P4HB	Q-TOF	121	3	P07237					-2.04	0.0027
1151	Ribonuclease inhibitor	RNH1	Q-TOF	86	3	P13489					-2.04	0.0027
1151	Vimentin	VIM	Q-TOF	40	2	P08670					-2.04	0.0027
1556	L-lactate dehydrogenase B	LDHB	Orbitrap	234	7	P07195					-2.05	0.0031
1556	Inorganic pyrophosphatase	PPA1	Orbitrap	376	21	Q15181					-2.05	0.0031
1556	Tubulin beta-6 chain	TUBB6	Orbitrap	239	8	Q9BUF5					-2.05	0.0031
1436	Glyceraldehyde-3-phosphate dehydrogenase	GAPDH	Q-TOF	206	6	P04406					-2.07	0.009
1608	Annexin A4	ANXA4	Q-TOF	481	28	P09525					-2.17	0.00011
1485	Annexin A1	ANXA1	Q-TOF	108	4	P04083					-2.26	0.00032
1485	Malate dehydrogenase, cytoplasmic	MDH1	Q-TOF	99	3	P40925					-2.26	0.00032

## Sheet: Table 2&3
Table 2. Ingenuity Pathway Analysis of functional networks affected by replicative senescence
Network	Members	Molecules	Associated groups or molecules
Free radical scavenging, molecular transport, cancer	20	ACTA1, ACTG1, ANXA1, ANXA5, CASP8AP2, CTSD, FDXR, HSPB1, LMNA, PHB2, PHB, PRDX2, PRDX6, PSMD14, SMS, SOD1, SOD2, STRAP, TRAP1, VIM	14-3-3, 26S Proteasome, caspase, CD3, Cytochrome c, estrogen receptor, F actin, glutathione peroxidase, hemoglobin, Insulin, Lh, NFkB (complex), Rb, Ubiquitin
Developmental disorder, neurological and inherited diseases	13	BLVRA, EIF4A1, ETFA, GARS, GNB2L1, IMMT, PKM2, RAB11A, RCN1, TALDO1, TMEM132D, UCHL1, VSP13D	AkT, Ap1, CENPI, ERK1/2, FAM189B, FRY, FSH, Histone h3, Jnk, LEMD2, Mapk, NUDT6, P38 MAPK, PDGF BB, PI3K (complex), Pkc(s), PTCD2, SLC9A6, SPRED3, UBC, USP35, USP40
Cancer, neurological disease and cell signaling	1	CEP104	NR2F6
Table 3. Ingenuity Pathway Analysis of functional networks affected by selenium in young or senescent cells
Network	Members	Molecules	Associated groups or molecules
Immune, inflammatory and hematologic diseases	21	ACTA1, ACTB, ACTG1, ALDH2, ANXA1, ANXA2, ANXA4, ANXA5, DES, FDXR, GADPH, LMNA, P4HB, PHB2, PPA1, RNH1, STRAP, TUBB, TUBB4B, VIM	Actin, alpha actin, alpha tubulin, Ap1, Beta tubulin, CD3, estrogen receptor, F actin, FSH, Insulin, Lh, NFkB (complex), Profilin, Rock
Cellular Function and Maintenance, energy production, lipid metabolism	12	ALDOA, BLVRA, CAT, FH, IDH1, MDH1, PEPD, PKM2, POTEE/POTEF, PSMD14, TRAP1, VPS13D	26S proteasome, Akt, BLVRB, ERK1/2, Histone H4, IL22R1-IL10R2, INPP4B, Jnk, Jun-GABP, LEMD2, Mapk, N-arachidonylglycine, NUDT6, P38 MAPK, Pkc(s), PSME4, S100A16, SBSN, SLC26A6, SPRED3, TBCE, UBC, Ybx1-ps3
Cancer, neurological disease and cell signaling	1	CEP104	NR2F6

## Sheet: Table S1 wi38 Aging
Table S1. Proteins that are differentially expressed between young (Y) and senescent (S) WI-38 grown in Ctl media
Master spot number	Average ratio (S/Y)	p value
			Protein Name	Gene Name	Access. Number	MS Identif	Score	Nb
							Mascotb	Pept.
Upregulated in senescent cells
1546	4.48	0.00078	Prohibitin-2	PHB2	Q99623	Q-TOF	191	6
789	2.67	0.0028	78 kDa glucose-regulated protein	HSPA5	P11021	Orbitrap	660	22
1500	2.61	0.00029	L-lactate dehydrogenase B chain	LDHB	P07195	Orbitrap	235	6
1500	2.61	0.00029	Malate dehydrogenase, cytoplasmic	MDH1	P40925	Orbitrap	380	15
761	2.6	0.0054	Heat shock cognate 71 kDa protein	HSPA8	P11142	Orbitrap	557	20
761	2.6	0.0054	Stress-70 protein, mitochondrial	HSPA9	P38646	Orbitrap	573	20
754	2.4	0.018	Vinculin	VCL	P18206	Orbitrap	452	15
753	2.4	0.011	Gelsolin	GSN	P06396	Orbitrap	252	10
1385	2.33	0.00099	Actin, cytoplasmic 1	ACTB	P60709	Orbitrap	184	6
1385	2.33	0.00099	Translation initiation factor eIF-2B subunit beta	EIF2B2	P49770	Orbitrap	302	9
1382	2.27	0.0013	Biliverdin reductase A	BLVRA	P53004	Q-TOF	97	5
753	2.21	0.011	Heat shock protein 70 kDa	HSPA1A	P08107	Orbitrap	252	7
752	2.21	0.015	Heat shock protein 70 kDa	HSPA1A	P08107	Orbitrap	687	24
1503	2.21	0.0019	Desmoplakin	DSP	P15924	Orbitrap	198	10
1503	2.21	0.0019	L-lactate dehydrogenase B chain	LDHB	P07195	Orbitrap	225	5
1503	2.21	0.0019	Malate dehydrogenase, mitochondrial	MDH2	P40926	Orbitrap	172	6
1383	2.15	0.0012	Elongation factor 2	EEF2	P13639	Orbitrap	260	11
1383	2.15	0.0012	PDZ domain-containing protein GIPC1	GIPC1	O14908	Orbitrap	244	7
1383	2.15	0.0012	Transaldolase	TALDO1	P37837	Orbitrap	164	5
1837	2.04	0.0002	Peroxiredoxin-6	PRDX6	P30041	Q-TOF	214	11
2057	1.91	0.0026	Ferritin light chain	FTL	P02792	Orbitrap	422	21
600	1.9	0.00059	Glycyl-tRNA synthetase	GARS	P41250	Q-TOF	88	4
600	1.9	0.00059	Mitochondrial inner membrane protein	IMMT	Q16891	Q-TOF	72	2
553	1.85	7.1e-05	Neutral alpha-glucosidase	GANAB	Q14697	Orbitrap	416	15
553	1.85	7.1e-05	Programmed cell death 6-interacting protein	PDCD6IP	Q8WUM4	Orbitrap	482	18
553	1.85	7.1e-05	Caldesmon	CALD1	Q05682	Q-TOF	365	20
553	1.85	7.1e-05	Neutral alpha-glucosidase AB	GANAB	Q14697	Q-TOF	422	20
1635	1.84	0.00096	Annexin A1	ANXA1	P04083	Orbitrap	486	12
1635	1.84	0.00096	Guanine nucleotide-binding protein subunit beta-2-like 1	GNB2L1	P63244	Orbitrap	647	22
1635	1.84	0.00096	Syntenin-1	SDCBP	O00560	Orbitrap	747	22
1211	1.83	0.025	Actin, cytoplasmic 2	ACTG1	P63261	Q-TOF	63	4
1997	1.83	0.00036	Superoxide dismutase [Mn], mitochondrial	SOD2	P04179	Orbitrap	671	30
1836	1.8	1.3e-05	Peroxiredoxin-6	PRDX6	P30041	Q-TOF	197	11
1734	1.76	0.00053	Prohibitin	PHB	P35232	Q-TOF	249	10
1826	1.74	0.00031	Heat shock protein beta-1	HSPB1	P04792	Q-TOF	324	11
1506	1.73	0.022	26S proteasome non-ATPase regulatory subunit 14	PSMD14	O00487	Q-TOF	139	6
1859	1.69	0.035	Ubiquitin carboxyl-terminal hydrolase isozyme L1	UCHL1	P09936	Q-TOF	119	5
1745	1.68	1.5e-05	Cathepsin D	CTSD	P07339	Q-TOF	195	8
1422	1.67	0.00027	Reticulocalbin-1	RCN1	Q15293	Q-TOF	432	19
1422	1.67	0.00027	Vimentin	VIM	P08670	Q-TOF	68	3
579	1.64	0.003	Glycyl-tRNA synthetase	GARS	P41250	Orbitrap	1047	47
579	1.64	0.003	Mitochondrial inner membrane protein	IMMT	Q16891	Orbitrap	1000	45
579	1.64	0.003	Vinculin	VCL	P18206	Orbitrap	940	31
1336	1.62	0.00014	3-hydroxyisobutyryl-CoA hydrolase, mitochondrial	HIBCH	Q6NVY1	Orbitrap	181	5
1336	1.62	0.00014	Methionine adenosyltransferase 2 subunit beta	MAT2B	Q9NZL9	Orbitrap	186	4
1336	1.62	0.00014	Phosphoserine aminotransferase	PSAT1	Q9Y617	Orbitrap	261	11
1643	1.62	0.00035	Electron transfer flavoprotein subunit alpha, mitochondrial	ETFA	P13804	Orbitrap	1130	47
1870	1.58	0.00016	Superoxide dismutase [Mn], mitochondrial	SOD2	P04179	Orbitrap	165	5
1870	1.58	0.00016	Ubiquitin carboxyl-terminal hydrolase isozyme L1	UCHL1	P09936	Orbitrap	197	12
1869	1.54	0.0001	Ubiquitin carboxyl-terminal hydrolase isozyme L1	UCHL1	P09936	Q-TOF	251	9
1644	1.52	0.0052	Annexin A1	ANXA1	P04083	Q-TOF	198	5
1644	1.52	0.0052	Guanine nucleotide-binding protein subunit beta-2-like 1	GNB2L1	P63244	Q-TOF	110	4
Downregulated in senescent cells
1181	-1.53	0.003	Eukaryotic initiation factor 4A-I	EIF4A1	P60842	Q-TOF	138	5
829	-1.54	0.002	Pyruvate kinase isozymes M1/M2	PKM2	P14618	Q-TOF	299	14
748	-1.59	0.00074	Pyruvate kinase isozymes M1/M2	PKM2	P14618	Q-TOF	236	7
1486	-1.6	0.0019	Actin, alpha skeletal muscle	ACTA1	P68133	Q-TOF	259	5
1486	-1.6	0.0019	Actin, cytoplasmic 2	ACTG1	P63261	Q-TOF	259	12
1304	-1.62	0.00049	Spermine synthase	SMS	P52788	Q-TOF	116	5
1304	-1.62	0.00049	Vimentin	VIM	P08670	Q-TOF	83	5
1402	-1.66	0.011	Transaldolase	TALDO1	P37837	Q-TOF	279	7
1274	-1.76	0.001	Actin, cytoplasmic 2	ACTG1	P63261	Q-TOF	296	9
822	-1.78	0.0013	Pyruvate kinase isozymes M1/M2	PKM2	P14618	Q-TOF	152	9
1381	-1.87	3.7e-05	Serine-threonine kinase receptor-associated protein	STRAP	Q9Y3F4	Orbitrap	667	17
1381	-1.87	3.7e-05	Vimentin	VIM	P08670	Orbitrap	269	13
720	-1.89	0.00056	Heat shock protein 75 kDa, mitochondrial	TRAP1	Q12931	Q-TOF	143	6
729	-2.01	0.00046	Heat shock protein 71 kDa	HSPA8	P11142	Orbitrap	702	24
729	-2.01	0.00046	Prelamin-A/C	LMNA	P02545	Orbitrap	577	23
729	-2.01	0.00046	Heat shock protein 75 kDa, mitochondrial	TRAP1	Q12931	Orbitrap	783	32
2202	-2.18	0.00093	ADP-ribosylation factor 1	ARF1	P00441	Orbitrap	298	9
2202	-2.18	0.00093	Cofilin-1	CFL1	P23528	Orbitrap	193	5
2202	-2.18	0.00093	Superoxide dismutase [Cu-Zn]	SOD1	P00441	Orbitrap	399	13

## Sheet: Table S2 Selenium young 
Table S2. Proteins that are differentially expressed between Sup and Dpl conditions in Young WI-38 cells
Master spot number	Average ratio (Supl/Dpl)	p value
			Protein Name	Gene Name	Access. Number	MS Identif	Score	Nb
							Mascotb	Pept.
Upregulated in young Se supplemented cells
754	2.68	0.018	Vinculin	VCL	P18206	Orbitrap	452	15
1395	2.16	0.003	Annexin A2	ANXA2	P07355	Q-TOF	122	4
2243	1.91	0.0023	Actin-related protein 2/3 complex subunit 5	ARPC5	O15511	Q-TOF	175	5
1653	1.53	5e-06	Delta(3,5)-Delta(2,4)-dienoyl-CoA isomerase, mitochondrial	ECH1	O15144	Orbitrap	820	21
Downregulated in young Se supplemented cells
1869	-1.51	0.00013	Ubiquitin carboxyl-terminal hydrolase isozyme L1	UCHL1	P09936	Q-TOF	251	9
1278	-1.54	0.0062	Protein SET	SET	Q01105	Q-TOF	116	3
980	-1.57	2.5e-06	Glucose-6-phosphate 1-dehydrogenase	G6PD	P11413	Q-TOF	279	14
1302	-1.6	2e-06	Sialic acid synthase	NANS	Q9NR45	Q-TOF	208	6
579	-1.63	0.0013	Glycyl-tRNA synthetase	GARS	P41250	Orbitrap	1047	47
579	-1.63	0.0013	Mitochondrial inner membrane protein	IMMT	Q16891	Orbitrap	1000	45
579	-1.63	0.0013	Vinculin	VCL	P18206	Orbitrap	940	31
1870	-1.64	0.00057	Superoxide dismutase [Mn], mitochondrial	SOD2	P04179	Orbitrap	165	5
1870	-1.64	0.00057	Ubiquitin carboxyl-terminal hydrolase isozyme L1	UCHL1	P09936	Orbitrap	197	12
2057	-1.78	0.00046	Ferritin light chain	FTL	P02792	Orbitrap	422	21
600	-2.09	0.0015	Glycyl-tRNA synthetase	GARS	P41250	Q-TOF	88	4
600	-2.09	0.0015	Mitochondrial inner membrane protein	IMMT	Q16891	Q-TOF	72	2

## Sheet: Table S3 Selenium Senesc
Table S3. Proteins that are differentially expressed between Sup and Dpl conditions in Senescent WI-38 cells
Master spot number	Average ratio (Supl/Dpl)	p value
			Protein Name	Gene Name	Access. Number	MS Identif	Score	Nb
							Mascotb	Pept.
Upregulated in senescent Se supplemented cells
789	4.47	0.00073	78 kDa glucose-regulated protein	HSPA5	P11021	Orbitrap	660	22
754	3.06	0.0054	Vinculin	VCL	P18206	Orbitrap	452	15
783	3	0.001	78 kDa glucose-regulated protein	HSPA5	P11021	Orbitrap	887	31
2045	2.87	0.0046	Desmoplakin	DSP	P15924	Q-TOF	504	18
753	2.8	0.0023	Gelsolin	GSN	P06396	Orbitrap	252	10
753	2.8	0.0023	Heat shock protein 70 kDa	HSPA1A	P08107	Orbitrap	252	7
2202	2.74	0.0016	ADP-ribosylation factor 1	ARF1	P00441	Orbitrap	298	9
2202	2.74	0.0016	Cofilin-1	CFL1	P23528	Orbitrap	193	5
2202	2.74	0.0016	Superoxide dismutase [Cu-Zn]	SOD1	P00441	Orbitrap	399	13
1546	2.69	0.0014	Prohibitin-2	PHB2	Q99623	Q-TOF	191	6
822	2.59	0.00069	Pyruvate kinase isozymes M1/M2	PKM2	P14618	Q-TOF	152	9
729	2.54	0.0011	Heat shock protein 71 kDa	HSPA8	P11142	Orbitrap	702	24
729	2.54	0.0011	Prelamin-A/C	LMNA	P02545	Orbitrap	577	23
729	2.54	0.0011	Heat shock protein 75 kDa, mitochondrial	TRAP1	Q12931	Orbitrap	783	32
752	2.5	0.003	Heat shock protein 70 kDa	HSPA1A	P08107	Orbitrap	687	24
1383	2.42	0.012	Elongation factor 2	EEF2	P13639	Orbitrap	260	11
1383	2.42	0.012	PDZ domain-containing protein GIPC1	GIPC1	O14908	Orbitrap	244	7
1383	2.42	0.012	Transaldolase	TALDO1	P37837	Orbitrap	164	5
1500	2.33	0.0001	L-lactate dehydrogenase B chain	LDHB	P07195	Orbitrap	235	6
1500	2.33	0.0001	Malate dehydrogenase, cytoplasmic	MDH1	P40925	Orbitrap	380	15
720	2.23	0.0012	Heat shock protein 75 kDa, mitochondrial	TRAP1	Q12931	Q-TOF	143	6
1382	2.14	0.0051	Biliverdin reductase A	BLVRA	P53004	Q-TOF	97	5
1395	2.13	0.0093	Annexin A2	ANXA2	P07355	Q-TOF	122	4
1385	1.96	0.015	Actin, cytoplasmic 1	ACTB	P60709	Orbitrap	184	6
1385	1.96	0.015	Translation initiation factor eIF-2B subunit beta	EIF2B2	P49770	Orbitrap	302	9
1503	1.9	0.00095	Desmoplakin	DSP	P15924	Orbitrap	198	10
1503	1.9	0.00095	L-lactate dehydrogenase B chain	LDHB	P07195	Orbitrap	225	5
1503	1.9	0.00095	Malate dehydrogenase, mitochondrial	MDH2	P40926	Orbitrap	172	6
1211	1.81	0.00014	Actin, cytoplasmic 2	ACTG1	P63261	Q-TOF	63	4
761	1.79	0.012	Heat shock cognate 71 kDa protein	HSPA8	P11142	Orbitrap	557	20
761	1.79	0.012	Stress-70 protein, mitochondrial	HSPA9	P38646	Orbitrap	573	20
1124	1.75	0.0038	Actin, cytoplasmic 2	ACTG1	P63261	Q-TOF	383	14
1124	1.75	0.0038	POTE ankyrin domain family member E	POTEE	Q6S8J3	Q-TOF	269	7
2363	1.73	0.0086	Actin-related protein 2/3 complex subunit 5-like protein	ARPC5L	Q4R5P2	Orbitrap	961	36
2363	1.73	0.0086	Heat shock protein beta-6	HSPB6	O14558	Orbitrap	554	28
829	1.7	0.0028	Pyruvate kinase isozymes M1/M2	PKM2	P14618	Q-TOF	299	14
837	1.68	0.0094	Catalase	CAT	P04040	Q-TOF	176	9
837	1.68	0.0094	Pyruvate kinase isozymes M1/M2	PKM2	P14618	Q-TOF	151	6
1381	1.65	0.023	Serine-threonine kinase receptor-associated protein	STRAP	Q9Y3F4	Orbitrap	667	17
1381	1.65	0.023	Vimentin	VIM	P08670	Orbitrap	269	13
1174	1.64	0.034	Fumarate hydratase, mitochondrial	FH	P07954	Q-TOF	244	5
1486	1.61	0.00044	Actin, alpha skeletal muscle	ACTA1	P68133	Q-TOF	259	5
1486	1.61	0.00044	Actin, cytoplasmic 2	ACTG1	P63261	Q-TOF	259	12
2243	1.57	0.021	Actin-related protein 2/3 complex subunit 5	ARPC5	O15511	Q-TOF	175	5
1783	1.55	0.05	Endoplasmic reticulum resident protein 29	ERP29	P30040	Q-TOF	238	7
Downregulated in in senescent Se supplemented cells
1864	-1.5	0.029	Ubiquitin carboxyl-terminal hydrolase isozyme L1	UCHL1	P09936	Q-TOF	121	6
1786	-1.53	9.3e-05	Phosphoglycerate mutase 1	PGAM1	P18669	Q-TOF	65	3
1837	-1.54	0.013	Peroxiredoxin-6	PRDX6	P30041	Q-TOF	214	11
1779	-1.55	0.011	Endoplasmic reticulum resident protein 29	ERP29	P30040	Orbitrap	447	14
1779	-1.55	0.011	Beta-hexosaminidase subunit beta	HEXB	P07686	Orbitrap	533	21
1779	-1.55	0.011	Nicotinamide N-methyltransferase	NNMT	P40261	Orbitrap	415	19
1005	-1.56	0.00035	Tubulin beta chain	TUBB	P07437	Q-TOF	311	10
1416	-1.56	0.005	Annexin A1	ANXA1	P04083	Q-TOF	343	13
1728	-1.56	0.009	Cathepsin D	CTSD	P07339	Q-TOF	175	8
1261	-1.57	0.0038	Fructose-bisphosphate aldolase A	ALDOA	P04075	Q-TOF	196	8
1437	-1.61	0.011	Glyceraldehyde-3-phosphate dehydrogenase	GAPDH	P04406	Q-TOF	222	7
1734	-1.63	0.0016	Prohibitin	PHB	P35232	Q-TOF	249	10
1225	-1.63	0.023	Isocitrate dehydrogenase [NADP] cytoplasmic	IDH1	O75874	Q-TOF	375	14
553	-1.64	0.0014	Neutral alpha-glucosidase	GANAB	Q14697	Orbitrap	416	15
553	-1.64	0.0014	Programmed cell death 6-interacting protein	PDCD6IP	Q8WUM4	Orbitrap	482	18
553	-1.64	0.0014	Caldesmon	CALD1	Q05682	Q-TOF	365	20
553	-1.64	0.0014	Neutral alpha-glucosidase AB	GANAB	Q14697	Q-TOF	422	20
1026	-1.65	3.5e-05	Aldehyde dehydrogenase, mitochondrial	ALDH2	P05091	Q-TOF	185	5
1026	-1.65	3.5e-05	Xaa-Pro dipeptidase	PEPD	P12955	Q-TOF	184	5
1026	-1.65	3.5e-05	Tubulin beta-4B chain	TUBB4B	P68371	Q-TOF	140	6
1985	-1.65	0.0038	Peroxiredoxin-2	PRDX2	P32119	Q-TOF	201	10
1336	-1.69	0.017	3-hydroxyisobutyryl-CoA hydrolase, mitochondrial	HIBCH	Q6NVY1	Orbitrap	181	5
1336	-1.69	0.017	Methionine adenosyltransferase 2 subunit beta	MAT2B	Q9NZL9	Orbitrap	186	4
1336	-1.69	0.017	Phosphoserine aminotransferase	PSAT1	Q9Y617	Orbitrap	261	11
970	-1.7	0.002	Protein disulfide-isomerase A3	PDIA3	P30101	Q-TOF	409	19
970	-1.7	0.002	Vimentin	VIM	P08670	Q-TOF	158	4
1618	-1.71	2.2e-05	Annexin A5	ANXA5	P08758	Q-TOF	175	11
1182	-1.77	0.014	Desmin	DES	P17661	Q-TOF	415	18
1182	-1.77	0.014	Vimentin	VIM	P08670	Q-TOF	415	18
1441	-1.77	0.0065	Glyceraldehyde-3-phosphate dehydrogenase	GAPDH	P04406	Q-TOF	246	6
1942	-1.82	0.00094	Glutathione S-transferase P	GSTP1	P09211	Q-TOF	329	10
1938	-1.85	2.9e-06	Glutathione S-transferase P	GSTP1	P09211	Orbitrap	1357	40
992	-1.87	0.004	Vimentin	VIM	P08670	Orbitrap	2287	97
1644	-1.91	0.006	Annexin A1	ANXA1	P04083	Q-TOF	198	5
1644	-1.91	0.006	Guanine nucleotide-binding protein subunit beta-2-like 1	GNB2L1	P63244	Q-TOF	110	4
1368	-2.02	0.00056	Actin, cytoplasmic 1	ACTB	P60709	Q-TOF	215	8
1001	-2.03	9.6e-05	Tubulin beta chain	TUBB	P07437	Q-TOF	213	6
1151	-2.04	0.0027	Protein disulfide-isomerase	P4HB	P07237	Q-TOF	121	3
1151	-2.04	0.0027	Ribonuclease inhibitor	RNH1	P13489	Q-TOF	86	3
1151	-2.04	0.0027	Vimentin	VIM	P08670	Q-TOF	40	2
1556	-2.05	0.0031	L-lactate dehydrogenase B	LDHB	P07195	Orbitrap	234	7
1556	-2.05	0.0031	Inorganic pyrophosphatase	PPA1	Q15181	Orbitrap	376	21
1556	-2.05	0.0031	Tubulin beta-6 chain	TUBB6	Q9BUF5	Orbitrap	239	8
1436	-2.07	0.009	Glyceraldehyde-3-phosphate dehydrogenase	GAPDH	P04406	Q-TOF	206	6
1608	-2.17	0.00011	Annexin A4	ANXA4	P09525	Q-TOF	481	28
1859	-2.18	0.00023	Ubiquitin carboxyl-terminal hydrolase isozyme L1	UCHL1	P09936	Q-TOF	119	5
1485	-2.26	0.00032	Annexin A1	ANXA1	P04083	Q-TOF	108	4
1485	-2.26	0.00032	Malate dehydrogenase, cytoplasmic	MDH1	P40925	Q-TOF	99	3
1869	-2.34	3e-05	Ubiquitin carboxyl-terminal hydrolase isozyme L1	UCHL1	P09936	Q-TOF	251	9
1870	-2.42	0.00086	Superoxide dismutase [Mn], mitochondrial	SOD2	P04179	Orbitrap	165	5
1870	-2.42	0.00086	Ubiquitin carboxyl-terminal hydrolase isozyme L1	UCHL1	P09936	Orbitrap	197	12
1635	-2.54	0.0046	Annexin A1	ANXA1	P04083	Orbitrap	486	12
1635	-2.54	0.0046	Guanine nucleotide-binding protein subunit beta-2-like 1	GNB2L1	P63244	Orbitrap	647	22
1635	-2.54	0.0046	Syntenin-1	SDCBP	O00560	Orbitrap	747	22
2057	-3.05	3.5e-06	Ferritin light chain	FTL	P02792	Orbitrap	422	21

## Sheet: Table S4 common targets
Table S4. List of proteins that are affected by senescence and by selenium (either in young or senescent cells)
Master spot number							Targets of Senescence		Targets of selenium in young cells		Targets of selenium in senescent cells
		Gene Name	MS Ident.	Score	Nb		Average ratio (S/Y)		Average ratio (Supl/Dpl)		Average ratio (Supl/Dpl)
	Protein Name			Mascot	Peptides	Nb acc		p value		p value		p value
754	Vinculin	VCL	Orbitrap	452	15	P18206	2.4	0.018	2.68	0.018	3.06	0.0054
2057	Ferritin light chain	FTL	Orbitrap	422	21	P02792	1.91	0.0026	-1.78	0.00046	-3.05	3.5e-06
1870	Superoxide dismutase [Mn], mitochondrial	SOD2	Orbitrap	165	5	P04179	1.58	0.00016	-1.64	0.00057	-2.42	0.00086
1870	Ubiquitin carboxyl-terminal hydrolase isozyme L1	UCHL1	Orbitrap	197	12	P09936	1.58	0.00016	-1.64	0.00057	-2.42	0.00086
1869	Ubiquitin carboxyl-terminal hydrolase isozyme L1	UCHL1	Q-TOF	251	9	P09936	1.54	0.0001	-1.51	0.00013	-2.34	3e-05
600	Glycyl-tRNA synthetase	GARS	Q-TOF	88	4	P41250	1.9	0.00059	-2.09	0.0015
600	Mitochondrial inner membrane protein	IMMT	Q-TOF	72	2	Q16891	1.9	0.00059	-2.09	0.0015
579	Glycyl-tRNA synthetase	GARS	Orbitrap	1047	47	P41250	1.64	0.003	-1.63	0.0013
579	Mitochondrial inner membrane protein	IMMT	Orbitrap	1000	45	Q16891	1.64	0.003	-1.63	0.0013
579	Vinculin	VCL	Orbitrap	940	31	P18206	1.64	0.003	-1.63	0.0013
1546	Prohibitin-2	PHB2	Q-TOF	191	6	Q99623	4.48	0.00078			2.69	0.0014
789	78 kDa glucose-regulated protein	HSPA5	Orbitrap	660	22	P11021	2.67	0.0028			4.47	0.00073
1500	L-lactate dehydrogenase B chain	LDHB	Orbitrap	235	6	P07195	2.61	0.00029			2.33	0.0001
1500	Malate dehydrogenase, cytoplasmic	MDH1	Orbitrap	380	15	P40925	2.61	0.00029			2.33	0.0001
761	Heat shock cognate 71 kDa protein	HSPA8	Orbitrap	557	20	P11142	2.6	0.0054			1.79	0.012
761	Stress-70 protein, mitochondrial	HSPA9	Orbitrap	573	20	P38646	2.6	0.0054			1.79	0.012
753	Gelsolin	GSN	Orbitrap	252	10	P06396	2.4	0.011			2.8	0.0023
1385	Actin, cytoplasmic 1	ACTB	Orbitrap	184	6	P60709	2.33	0.00099			1.96	0.015
1385	Translation initiation factor eIF-2B subunit beta	EIF2B2	Orbitrap	302	9	P49770	2.33	0.00099			1.96	0.015
1382	Biliverdin reductase A	BLVRA	Q-TOF	97	5	P53004	2.27	0.0013			2.14	0.0051
753	Heat shock protein 70 kDa	HSPA1A	Orbitrap	252	7	P08107	2.21	0.011			2.8	0.0023
752	Heat shock protein 70 kDa	HSPA1A	Orbitrap	687	24	P08107	2.21	0.015			2.5	0.003
1503	Desmoplakin	DSP	Orbitrap	198	10	P15924	2.21	0.0019			1.9	0.00095
1503	L-lactate dehydrogenase B chain	LDHB	Orbitrap	225	5	P07195	2.21	0.0019			1.9	0.00095
1503	Malate dehydrogenase, mitochondrial	MDH2	Orbitrap	172	6	P40926	2.21	0.0019			1.9	0.00095
1383	Elongation factor 2	EEF2	Orbitrap	260	11	P13639	2.15	0.0012			2.42	0.012
1383	PDZ domain-containing protein GIPC1	GIPC1	Orbitrap	244	7	O14908	2.15	0.0012			2.42	0.012
1383	Transaldolase	TALDO1	Orbitrap	164	5	P37837	2.15	0.0012			2.42	0.012
1837	Peroxiredoxin-6	PRDX6	Q-TOF	214	11	P30041	2.04	0.0002			-1.54	0.013
553	Neutral alpha-glucosidase	GANAB	Orbitrap	416	15	Q14697	1.85	7.1e-05			-1.64	0.0014
553	Programmed cell death 6-interacting protein	PDCD6IP	Orbitrap	482	18	Q8WUM4	1.85	7.1e-05			-1.64	0.0014
553	Caldesmon	CALD1	Q-TOF	365	20	Q05682	1.85	7.1e-05			-1.64	0.0014
553	Neutral alpha-glucosidase AB	GANAB	Q-TOF	422	20	Q14697	1.85	7.1e-05			-1.64	0.0014
1635	Annexin A1	ANXA1	Orbitrap	486	12	P04083	1.84	0.00096			-2.54	0.0046
1635	Guanine nucleotide-binding protein subunit beta-2-like 1	GNB2L1	Orbitrap	647	22	P63244	1.84	0.00096			-2.54	0.0046
1635	Syntenin-1	SDCBP	Orbitrap	747	22	O00560	1.84	0.00096			-2.54	0.0046
1211	Actin, cytoplasmic 2	ACTG1	Q-TOF	63	4	P63261	1.83	0.025			1.81	0.00014
1734	Prohibitin	PHB	Q-TOF	249	10	P35232	1.76	0.00053			-1.63	0.0016
1859	Ubiquitin carboxyl-terminal hydrolase isozyme L1	UCHL1	Q-TOF	119	5	P09936	1.69	0.035			-2.18	0.00023
1336	3-hydroxyisobutyryl-CoA hydrolase, mitochondrial	HIBCH	Orbitrap	181	5	Q6NVY1	1.62	0.00014			-1.69	0.017
1336	Methionine adenosyltransferase 2 subunit beta	MAT2B	Orbitrap	186	4	Q9NZL9	1.62	0.00014			-1.69	0.017
1336	Phosphoserine aminotransferase	PSAT1	Orbitrap	261	11	Q9Y617	1.62	0.00014			-1.69	0.017
1644	Annexin A1	ANXA1	Q-TOF	198	5	P04083	1.52	0.0052			-1.91	0.006
1644	Guanine nucleotide-binding protein subunit beta-2-like 1	GNB2L1	Q-TOF	110	4	P63244	1.52	0.0052			-1.91	0.006
829	Pyruvate kinase isozymes M1/M2	PKM2	Q-TOF	299	14	P14618	-1.54	0.002			1.7	0.0028
1486	Actin, alpha skeletal muscle	ACTA1	Q-TOF	259	5	P68133	-1.6	0.0019			1.61	0.00044
1486	Actin, cytoplasmic 2	ACTG1	Q-TOF	259	12	P63261	-1.6	0.0019			1.61	0.00044
822	Pyruvate kinase isozymes M1/M2	PKM2	Q-TOF	152	9	P14618	-1.78	0.0013			2.59	0.00069
1381	Serine-threonine kinase receptor-associated protein	STRAP	Orbitrap	667	17	Q9Y3F4	-1.87	3.7e-05			1.65	0.023
1381	Vimentin	VIM	Orbitrap	269	13	P08670	-1.87	3.7e-05			1.65	0.023
720	Heat shock protein 75 kDa, mitochondrial	TRAP1	Q-TOF	143	6	Q12931	-1.89	0.00056			2.23	0.0012
729	Heat shock protein 71 kDa	HSPA8	Orbitrap	702	24	P11142	-2.01	0.00046			2.54	0.0011
729	Prelamin-A/C	LMNA	Orbitrap	577	23	P02545	-2.01	0.00046			2.54	0.0011
729	Heat shock protein 75 kDa, mitochondrial	TRAP1	Orbitrap	783	32	Q12931	-2.01	0.00046			2.54	0.0011
2202	ADP-ribosylation factor 1	ARF1	Orbitrap	298	9	P00441	-2.18	0.00093			2.74	0.0016
2202	Cofilin-1	CFL1	Orbitrap	193	5	P23528	-2.18	0.00093			2.74	0.0016
2202	Superoxide dismutase [Cu-Zn]	SOD1	Orbitrap	399	13	P00441	-2.18	0.00093			2.74	0.0016
